# Supplementary material for: HeMoQuest: a webserver for qualitative prediction of transient heme binding to protein motifs
Source: BMC Bioinformatics. 2020 Mar 27;21:124. doi: 10.1186/s12859-020-3420-2 (PMC7099796; doi:10.1186/s12859-020-3420-2)
Supplement: Supplementary file 2 — Additional file 2 Supplementary data Additionally, the datasets used to train and validate the application is also available for download from the “HeMoQuest Datasets” section of the webserver. A description of the files provided is given below. 1. Training data. 1a. Title: HeMoQuest KD prediction training data. 1b. Description: This comma separated values file contains 72 sequences along with their KD values used in the training of the ML algorithms of HeMoQuest. Column 1 (ID) contains a sequence identifier, column 2 (Seq) contains the sequence and column 3 (KD) contains the experimentally determined KD value of for the peptide sequence. 2. Test data. 2a. Title: HeMoQuest test data for heme binding residue and motif prediction. 2b. Description: This file contains 469 sequences in fasta format, obtained from the BioLip database, all of which are said to bind heme. This data was used to test HeMoQuest’s ability to detect heme binding residues in comparison to existing algorithms. 3. Test data. 3a. Title: HemoQuest test data with manually curated transient heme binding protein sequences. 3b. Description: This file contains 45 sequences in fasta format from 40 manually curated proteins (from Additional Table 1) that are known from literature to be transient heme binding proteins. Few of the proteins have their origins in more than one species and hence we end up with 45 sequences for 40 proteins. 4. Training features. 4a. Title: Features used in training the HeMoQuest KD prediction. 4b. Description: This comma separated values file contains 76 initial features that were generated for the KD prediction training from the R package Peptides. The final set of features used are from the columns ‘charge_vec’, ‘hydrof_vec_octanolScale_pH8’, ‘acidic’, ‘kideraFac3’, ‘vhseScale5_vec’, ‘vhseScale7_vec’, ‘protFP5_vec’ and ‘fasgaiVec4’. [file 12859_2020_3420_MOESM2_ESM.zip › LabelledSequences.csv]

ID	Seq	KD
HB1	HELVCAAST	0.40
HB2	AIRRCSTFQ	0.8
HB3	AESFCTNQD	2.23
HB4	KWEDCVFDS	1.78
HB5	LWEDCVFDS	0.79
HB6	QKGVCQNTG	2.25
HB9	WRSNCSHQH	12.03
HB12	LINQHATSF	6.23
HB17	MVQLHKHSG	2.41
HB18	RQRDHQMYA	3.38
HB19	PRQAHVYRA	4.78
HB20	AAHYHTYER	1.37
HB22	IMFRYSSLK	0.34
HB28	GFGTYSWHE	6.25
HB31	HADTYFGWR	19.01
HB37	VEKMCIETA	5.56
HB39	FKAAHKHVR	0.99
HB42	LRAVYEKDA	2.48
HB49	FKQYHHELI	2.31
NS6	KPFKYDHHY	1.96
AW1	APSRCTQWL	4.41
AW2	SSIPCLFYK	0.28
AW3	SQSSCPAVP	6.43
AW4	AAAACPAAA	4.73
AW5	SSIPCLHYK	0.81
AW6	DESACPVYM	13.26
AW7	PRCQCPAGA	0.72
AW8	EPSPCPQRC	0.53
AW9	NQTACPADC	2.49
AW10	ASCECPEGY	0.43
AW12	DAEFRHDSGYEVHHQKLV	0.59
AW14	NVNLTSNALLYHYWIAVSHKAPA	3.0
AW15	NVNLTSNHLLYHYWIAVSAKAPA	1.89
AW16	NVNLTSNALLYHYWIAVSAKAPA	0.88
AW17	NVNLTSNHLLYAYWIAVSHKAP	19.84
AW23	FLFYHSQSG	4.48
Abeta	DAEFRHDSGYEVHHQKLVFFAEDVGSNKGAIIGLMVGGVV	0.10
APS2	DESACPYVM	3.27
APS3	TPILCPFHL	0.60
APS4	RPDGCPDEI	0.50
APS5	EDKDCPIKE	48.4
APS6	SEGGCPLIL	3.75
PY1	ALTGCPWHD	5.32
PY2	QFSSCPHYW	1.94
PY3	IGVVCPFVR	0.87
PY4	RHLPCDICV	0.13
PY5	ARLGCPVIP	1.37
TK7	HHQYHARVA	0.87
TK9	RAFFYCKAC	0.28
TK10	CKACHDDIT	13.20
TK19	HPFPYIWKA	0.33
TK20	QFSQCRIMN	2.78
TK21	FYWDCNHYW	0.67
TK22	YVSRCIMMA	3.44
TK25	AFFYCKACH	0.39
TK26	RADICVHLN	0.40
TK27	SGGLPAPSDFKCPIKEEIAITSG	1.42
TK28	NVNLTSNHLLYHYWIAVSHKAPA	1.40
TK29	VRMDTLAHVLYYPQKPLVTTRSM	0.51
TK44	DIAVHLNRKVFKEHPAFRLASD	7.07
TK45	DICVALNRKVFKEHPAFRLASD	4.57
TK46	DICVHLNRKVFKEVPAFRLASD	6.00
TK47	DICVALNRKVFKEVPAFRLASD	28.02
hEAG-1	DICVHLNRKVFKEHPAFRLASD	0.86
JL1	VNLTSNHLLYHYWIAVSHKAP	1.21
JL2	NLTSNHLLYHYWIAVSHKA	2.85
JL3	LTSNHLLYHYWIAVSHK	4.03
JL4	TSNHLLYHYWIAVSH	4.39
JL5	SNHLLYHYWIAVS	4.67
JL6	NHLLYHYWIAV	2.93
JL7	HLLYHYWIA	2.41
AWIL2	FLFYHSQSG	4.48
