# Supplementary material for: HeMoQuest: a webserver for qualitative prediction of transient heme binding to protein motifs
Source: BMC Bioinformatics. 2020 Mar 27;21:124. doi: 10.1186/s12859-020-3420-2 (PMC7099796; doi:10.1186/s12859-020-3420-2)
Supplement: Supplementary file 2 — Additional file 2 Supplementary data Additionally, the datasets used to train and validate the application is also available for download from the “HeMoQuest Datasets” section of the webserver. A description of the files provided is given below. 1. Training data. 1a. Title: HeMoQuest KD prediction training data. 1b. Description: This comma separated values file contains 72 sequences along with their KD values used in the training of the ML algorithms of HeMoQuest. Column 1 (ID) contains a sequence identifier, column 2 (Seq) contains the sequence and column 3 (KD) contains the experimentally determined KD value of for the peptide sequence. 2. Test data. 2a. Title: HeMoQuest test data for heme binding residue and motif prediction. 2b. Description: This file contains 469 sequences in fasta format, obtained from the BioLip database, all of which are said to bind heme. This data was used to test HeMoQuest’s ability to detect heme binding residues in comparison to existing algorithms. 3. Test data. 3a. Title: HemoQuest test data with manually curated transient heme binding protein sequences. 3b. Description: This file contains 45 sequences in fasta format from 40 manually curated proteins (from Additional Table 1) that are known from literature to be transient heme binding proteins. Few of the proteins have their origins in more than one species and hence we end up with 45 sequences for 40 proteins. 4. Training features. 4a. Title: Features used in training the HeMoQuest KD prediction. 4b. Description: This comma separated values file contains 76 initial features that were generated for the KD prediction training from the R package Peptides. The final set of features used are from the columns ‘charge_vec’, ‘hydrof_vec_octanolScale_pH8’, ‘acidic’, ‘kideraFac3’, ‘vhseScale5_vec’, ‘vhseScale7_vec’, ‘protFP5_vec’ and ‘fasgaiVec4’. [file 12859_2020_3420_MOESM2_ESM.zip › Train_Features.csv]

boman_vec	charge_vec	cruciani1_vec	cruciani2_vec	cruciani3_vec	hydrof_vec_BlackMould	hydrof_vec_Engelman	hydrof_vec_Janin	insta_vec	hmom_vec	mw_vec	aIndex_vec	tiny	small	aliphatic	aromatic	nonpolar	polar	charged	basic	acidic	mswhim1_vec	mswhim2_vec	mswhim3_vec	kideraFac1	kideraFac2	kideraFac3	kideraFac4	kideraFac5	kideraFac6	kideraFac7	kideraFac8	kideraFac9	kideraFac10	stScale1_vec	stScale2_vec	stScale3_vec	stScale4_vec	stScale5_vec	stScale6_vec	stScale7_vec	stScale8_vec	tScale1_vec	tScale2_vec	tScale3_vec	tScale4_vec	tScale5_vec	vhseScale1_vec	vhseScale2_vec	vhseScale3_vec
0.397777777777778	-1.01401881985279	-0.216666666666667	-0.5	0.0833333333333333	0.521888888888889	-0.133333333333333	0.166666666666667	8.88888888888889	0.538313262646012	930.04354	97.7777777777778	55.556	66.667	44.444	11.111	55.556	44.444	22.222	11.111	11.111	-0.462222222222222	0.434444444444444	-0.551111111111111	-0.618888888888889	-0.667777777777778	-0.0233333333333333	-0.0655555555555556	-0.292222222222222	-0.0911111111111111	-0.272222222222222	-0.333333333333333	0.0877777777777778	0.354444444444444	-1.06633333333333	-0.502555555555556	-0.392888888888889	0.00688888888888889	-0.00155555555555556	-0.649888888888889	0.262	0.119333333333333	-5.91888888888889	-0.615555555555556	0.336666666666667	0.353333333333333	0.972222222222222	-0.00222222222222221	-0.662222222222222	-0.457777777777778
3.37333333333333	1.89307447553207	-0.0122222222222222	-0.144444444444444	0.253333333333333	0.477666666666667	1.83333333333333	-0.155555555555556	86.2444444444445	1.18256720671146	1081.25784	54.4444444444444	44.444	44.444	22.222	11.111	44.444	55.556	22.222	22.222	0	-0.34	0.571111111111111	-0.185555555555556	-0.148888888888889	-0.0822222222222222	0.565555555555556	0.263333333333333	-0.507777777777778	0.237777777777778	0.243333333333333	-0.327777777777778	0.29	-0.234444444444444	-0.757333333333333	-0.191888888888889	-0.201	0.0411111111111111	-0.110777777777778	-0.280222222222222	0.347666666666667	0.173	-4.01888888888889	0.502222222222222	-0.0811111111111111	0.104444444444444	0.592222222222222	-0.198888888888889	-0.0733333333333333	0.0544444444444444
3.06777777777778	-2.10413421298371	0.221111111111111	-0.501111111111111	-0.165555555555556	0.407	1.91111111111111	-0.122222222222222	62.8333333333333	0.568468150454402	1014.03134	11.1111111111111	44.444	66.667	11.111	11.111	33.333	66.667	22.222	0	22.222	-0.135555555555556	0.286666666666667	-0.564444444444444	-0.0866666666666667	-0.357777777777778	-0.305555555555556	0.243333333333333	-0.297777777777778	0.234444444444444	-0.0433333333333333	-0.0666666666666666	0.333333333333333	-0.371111111111111	-0.926333333333333	-0.297777777777778	-0.360666666666667	-0.0187777777777778	0.287	-0.381555555555556	0.0606666666666667	0.0821111111111111	-4.96444444444444	0.0277777777777778	0.533333333333333	-0.0977777777777778	0.896666666666667	-0.382222222222222	-0.261111111111111	-0.33
2.50777777777778	-2.10365664300317	0.178888888888889	-0.273333333333333	-0.268888888888889	0.458222222222222	2.73333333333333	-0.166666666666667	57.0222222222222	0.577125088513957	1128.22144	32.2222222222222	22.222	55.556	11.111	22.222	44.444	55.556	44.444	11.111	33.333	-0.0833333333333333	0.131111111111111	-0.446666666666667	-0.0388888888888889	0.107777777777778	-0.381111111111111	0.0511111111111111	-0.33	0.0011111111111111	-0.344444444444444	0.0177777777777778	-0.0222222222222222	0.262222222222222	-0.651666666666667	-0.199444444444444	-0.157	-0.133	0.167	-0.037	0.183111111111111	0.0394444444444445	-3.26222222222222	-0.0444444444444444	0.17	-0.274444444444444	0.486666666666667	-0.151111111111111	0.184444444444444	0.114444444444444
2.50777777777778	-2.10365664300317	0.178888888888889	-0.273333333333333	-0.268888888888889	0.458222222222222	2.73333333333333	-0.166666666666667	57.0222222222222	0.577125088513957	1128.22144	32.2222222222222	22.222	55.556	11.111	22.222	44.444	55.556	44.444	11.111	33.333	-0.0833333333333333	0.131111111111111	-0.446666666666667	-0.0388888888888889	0.107777777777778	-0.381111111111111	0.0511111111111111	-0.33	0.0011111111111111	-0.344444444444444	0.0177777777777778	-0.0222222222222222	0.262222222222222	-0.651666666666667	-0.199444444444444	-0.157	-0.133	0.167	-0.037	0.183111111111111	0.0394444444444445	-3.26222222222222	-0.0444444444444444	0.17	-0.274444444444444	0.486666666666667	-0.151111111111111	0.184444444444444	0.114444444444444
2.07111111111111	0.892764672269761	0.00777777777777777	-0.512222222222222	0.184444444444444	0.442	1.55555555555556	-0.2	-27.7888888888889	0.656215730633431	934.03484	32.2222222222222	44.444	66.667	11.111	0	44.444	55.556	11.111	11.111	0	-0.292222222222222	0.402222222222222	-0.433333333333333	0.268888888888889	-0.554444444444445	0.336666666666667	0.396666666666667	0.423333333333333	0.168888888888889	0.674444444444445	0.296666666666667	-0.294444444444444	-0.325555555555556	-1.09711111111111	-0.179333333333333	-0.245555555555556	0.195111111111111	-0.0343333333333333	-0.686777777777778	0.170333333333333	0.484666666666667	-5.95777777777778	0.177777777777778	0.0944444444444445	0.346666666666667	1.14333333333333	-0.431111111111111	-0.58	-0.638888888888889
4.40111111111111	1.07489581961791	0.452222222222222	-0.174444444444444	0.247777777777778	0.343666666666667	2.45555555555556	-0.2	54.5111111111111	0.508430844915333	1154.22784	0	33.333	44.444	0	33.333	22.222	77.778	33.333	33.333	0	0.0711111111111111	0.585555555555556	-0.473333333333333	0.234444444444444	0.17	0.09	0.284444444444444	0.0566666666666667	0.617777777777778	-0.53	-0.257777777777778	0.05	0.0188888888888889	-0.574222222222222	0.0711111111111111	-0.237666666666667	-0.321222222222222	0.364444444444444	-0.278222222222222	0.631666666666667	0.110222222222222	-2.87888888888889	-0.131111111111111	0.14	-0.68	0.486666666666667	-0.437777777777778	-0.0288888888888889	0.108888888888889
0.908888888888889	0.0317166120106854	-0.0633333333333333	-0.304444444444444	0.0288888888888889	0.551444444444444	-0.122222222222222	0.0444444444444444	0.511111111111111	0.654400575470024	1030.14834	97.7777777777778	33.333	44.444	33.333	22.222	44.444	55.556	11.111	11.111	0	-0.191111111111111	0.658888888888889	-0.555555555555556	-0.245555555555556	-0.215555555555556	0.14	-0.0366666666666667	0.0866666666666667	-0.206666666666667	-0.238888888888889	-0.06	0.411111111111111	-0.471111111111111	-0.817888888888889	-0.318111111111111	-0.272333333333333	-0.178555555555556	0.0627777777777778	-0.104444444444444	0.0907777777777778	0.0455555555555556	-4.36555555555556	-0.307777777777778	0.288888888888889	0.0377777777777778	0.578888888888889	0.101111111111111	-0.23	-0.13
0.998888888888889	1.12230957512215	-0.0611111111111111	-0.29	0.2	0.492777777777778	1.01111111111111	-0.1	35.2	0.712921866756003	1018.18374	118.888888888889	22.222	33.333	33.333	22.222	44.444	55.556	33.333	33.333	0	-0.235555555555556	0.553333333333333	-0.434444444444444	-0.242222222222222	-0.183333333333333	0.0855555555555556	0.113333333333333	0.572222222222222	-0.495555555555556	-0.158888888888889	-0.0111111111111111	-0.0488888888888889	0.474444444444444	-0.843111111111111	-0.0872222222222222	-0.120888888888889	-0.170555555555556	-0.0914444444444445	-0.104888888888889	0.329666666666667	0.354666666666667	-4.47666666666667	-0.0888888888888889	-0.17	0.108888888888889	0.561111111111111	-0.0422222222222222	-0.316666666666667	-0.17
5.30111111111111	1.03171028747537	0.364444444444444	-0.0722222222222222	0.0511111111111111	0.348222222222222	4.58888888888889	-0.5	56.6	0.605719158103509	1186.29554	54.4444444444444	11.111	22.222	22.222	22.222	33.333	66.667	44.444	33.333	11.111	0.0677777777777778	0.421111111111111	-0.142222222222222	-0.172222222222222	0.347777777777778	0.0677777777777778	0.566666666666667	-0.221111111111111	-0.0277777777777778	0.0666666666666667	-0.118888888888889	0.322222222222222	0.0566666666666667	-0.516	0.180444444444444	-0.067	-0.219222222222222	0.0875555555555556	0.0404444444444444	0.308222222222222	0.411333333333333	-2.51222222222222	0.982222222222222	-0.0166666666666666	-0.327777777777778	0.367777777777778	-0.48	0.457777777777778	0.331111111111111
3.61333333333333	2.0309165896972	-0.0411111111111111	-0.12	0.242222222222222	0.451555555555556	2.97777777777778	-0.344444444444444	-14.6888888888889	0.949294180255105	1097.24494	54.4444444444444	22.222	44.444	33.333	22.222	55.556	44.444	33.333	33.333	0	-0.135555555555556	0.532222222222222	-0.184444444444444	-0.0955555555555556	0.0444444444444445	0.253333333333333	0.318888888888889	-0.13	-0.108888888888889	-0.0722222222222222	-0.265555555555556	0.245555555555556	0.122222222222222	-0.664777777777778	-0.0291111111111111	-0.0762222222222222	-0.120777777777778	-0.217777777777778	-0.503333333333333	0.373333333333333	0.390444444444444	-3.40777777777778	-0.00222222222222217	-0.105555555555556	-0.203333333333333	0.484444444444444	-0.271111111111111	0.117777777777778	0.0922222222222222
3.36444444444444	0.123026434266506	0.242222222222222	-0.161111111111111	0.147777777777778	0.423888888888889	2.61111111111111	-0.3	45.2333333333333	0.695204501967645	1147.21514	22.2222222222222	33.333	33.333	22.222	44.444	44.444	55.556	44.444	33.333	11.111	0.177777777777778	0.421111111111111	-0.338888888888889	-0.238888888888889	0.157777777777778	0.00777777777777778	0.285555555555556	-0.194444444444444	0.0188888888888889	-0.391111111111111	0.186666666666667	0.211111111111111	0.484444444444444	-0.520777777777778	-0.0343333333333334	-0.0222222222222222	-0.339222222222222	0.094	-0.509	0.229777777777778	0.363111111111111	-2.76111111111111	-0.192222222222222	0.208888888888889	-0.615555555555556	0.524444444444444	-0.258888888888889	0.202222222222222	0.13
1.07444444444444	1.93969453325814	-0.117777777777778	7.70988211545248e-18	0.187777777777778	0.634444444444444	0.911111111111111	-0.177777777777778	33.8777777777778	0.954542776805639	1126.36404	130	22.222	22.222	33.333	22.222	55.556	44.444	22.222	22.222	0	-0.332222222222222	0.594444444444444	-0.163333333333333	-0.0155555555555556	0.247777777777778	0.356666666666667	-0.0611111111111111	-0.222222222222222	-0.842222222222222	-0.0288888888888889	-0.183333333333333	0.114444444444444	0.137777777777778	-0.599666666666667	-0.0912222222222222	0.0396666666666667	-0.128666666666667	-0.252777777777778	0.178	0.00666666666666667	0.153888888888889	-3.07555555555556	0.422222222222222	-0.353333333333333	0.115555555555556	0.214444444444444	0.237777777777778	0.293333333333333	0.327777777777778
1.15444444444444	-0.967085796596756	0.02	-0.245555555555556	0.00555555555555555	0.530777777777778	0.277777777777778	-0.0111111111111111	25.7666666666667	0.401625438294345	1083.12474	0	44.444	44.444	0	44.444	55.556	44.444	22.222	11.111	11.111	0.201111111111111	0.407777777777778	-0.575555555555555	0.4	-0.0477777777777778	-0.14	-0.153333333333333	-0.0833333333333333	0.00555555555555554	-0.104444444444444	0.555555555555556	-0.523333333333333	0.208888888888889	-0.644888888888889	-0.0746666666666667	-0.00633333333333332	-0.246222222222222	-0.00966666666666666	-0.904555555555556	0.143111111111111	0.623111111111111	-3.37444444444444	-0.806666666666667	0.16	-0.627777777777778	0.88	0.0677777777777778	-0.0011111111111111	-0.276666666666667
2.55	0.0317134497430253	0.0611111111111111	-0.0966666666666667	0.0311111111111111	0.502	1.75555555555556	-0.144444444444444	-3.53333333333333	0.639428256475996	1152.23404	11.1111111111111	33.333	44.444	11.111	44.444	55.556	44.444	33.333	22.222	11.111	0.204444444444444	0.355555555555556	-0.441111111111111	0.224444444444444	0.2	-0.0844444444444444	-0.0444444444444444	-0.32	0.0022222222222222	-0.134444444444444	0.378888888888889	-0.0588888888888889	0.324444444444444	-0.500666666666667	-0.00744444444444446	0.000333333333333346	-0.275666666666667	-0.0152222222222222	-0.625888888888889	0.230555555555556	0.493222222222222	-2.53555555555556	-0.467777777777778	0.136666666666667	-0.6	0.656666666666667	0.0211111111111111	0.332222222222222	0.0655555555555555
0.815555555555555	-1.10325274938878	-0.154444444444444	-0.366666666666667	-0.0566666666666667	0.513444444444444	1.25555555555556	-0.0555555555555556	93.9333333333333	0.759314894149551	1023.22764	86.6666666666667	33.333	44.444	33.333	0	55.556	44.444	33.333	11.111	22.222	-0.512222222222222	0.358888888888889	-0.267777777777778	-0.81	-0.305555555555556	0.0722222222222222	0.161111111111111	-0.0955555555555556	0.195555555555556	0.127777777777778	-0.0622222222222222	-0.163333333333333	0.0344444444444445	-0.918	-0.451111111111111	-0.209222222222222	0.0998888888888889	-0.0477777777777778	0.0327777777777778	0.193222222222222	-0.102111111111111	-5.03111111111111	0.292222222222222	-0.163333333333333	0.615555555555556	0.48	-0.0555555555555555	-0.375555555555556	-0.1
2.74444444444444	3.12199028505686	-0.0477777777777778	-0.0955555555555556	0.403333333333333	0.439222222222222	2.93333333333333	-0.388888888888889	9.06666666666667	0.993905585320287	1093.29994	54.4444444444444	22.222	33.333	33.333	33.333	44.444	55.556	55.556	55.556	0	-0.14	0.423333333333333	-0.168888888888889	-0.594444444444444	0.0977777777777778	0.01	0.384444444444444	0.384444444444444	-0.437777777777778	-0.142222222222222	0.154444444444444	0.355555555555556	0.515555555555556	-0.641444444444444	-0.0564444444444445	0.0266666666666667	-0.193666666666667	-0.256777777777778	-0.132777777777778	0.545666666666667	0.485222222222222	-3.39666666666667	0.09	-0.401111111111111	-0.142222222222222	0.406666666666667	-0.232222222222222	-0.02	0.163333333333333
2.61777777777778	-0.0575204797929671	-0.0188888888888889	-0.244444444444444	0.00444444444444444	0.470444444444444	3.4	-0.355555555555556	13.5333333333333	0.979917057793966	1064.20654	97.7777777777778	22.222	44.444	44.444	11.111	55.556	44.444	44.444	22.222	22.222	-0.29	0.17	-0.171111111111111	-0.501111111111111	-0.0566666666666667	-0.154444444444444	0.327777777777778	-0.477777777777778	-0.634444444444444	-0.0255555555555556	0.0611111111111111	0.0577777777777778	0.362222222222222	-0.761555555555556	-0.194777777777778	-0.146444444444444	-0.0578888888888889	-0.126333333333333	-0.226222222222222	0.103222222222222	0.429222222222222	-4.04777777777778	0.49	0.0188888888888889	0.222222222222222	0.653333333333333	-0.215555555555556	0.194444444444444	0.0322222222222222
1.61555555555556	0.123507166514706	0.142222222222222	-0.0088888888888889	-0.0922222222222222	0.519222222222222	2.02222222222222	-0.233333333333333	23.8333333333333	0.691620924523143	1214.38914	86.6666666666667	0	0	22.222	44.444	44.444	55.556	44.444	33.333	11.111	0.198888888888889	0.565555555555556	-0.245555555555556	-0.408888888888889	0.51	-0.0377777777777778	0.0744444444444444	0.408888888888889	-0.235555555555556	-0.131111111111111	0.267777777777778	0.463333333333333	0.0722222222222222	-0.396333333333333	0.000999999999999989	0.194555555555556	-0.383333333333333	-0.034	0.541888888888889	0.162666666666667	0.097	-1.85555555555556	0.205555555555556	-0.231111111111111	-0.474444444444445	-0.0944444444444444	0.0655555555555556	0.317777777777778	0.501111111111111
2.93777777777778	1.12119974954635	0.277777777777778	0.0011111111111111	0.0766666666666667	0.488333333333333	3.41111111111111	-0.555555555555556	80.3444444444444	0.884107438973694	1234.37954	0	0	22.222	0	55.556	44.444	55.556	55.556	44.444	11.111	0.337777777777778	0.377777777777778	-0.286666666666667	0.41	0.674444444444445	-0.278888888888889	0.163333333333333	0.72	-0.41	-0.285555555555556	0.234444444444444	0.49	0.611111111111111	-0.313	0.212555555555556	0.353777777777778	-0.407333333333333	-0.0617777777777778	0.182333333333333	0.0763333333333333	0.0818888888888889	-1.36777777777778	-0.29	-0.332222222222222	-0.907777777777778	-0.135555555555556	-0.154444444444444	0.578888888888889	0.503333333333333
1.78777777777778	0.893077637799731	-0.0855555555555556	-0.192222222222222	0.141111111111111	0.543111111111111	0.722222222222222	-0.0777777777777778	114.644444444444	0.783865153699431	1061.22364	54.4444444444444	44.444	55.556	22.222	11.111	55.556	44.444	11.111	11.111	0	-0.317777777777778	0.624444444444444	-0.367777777777778	0.0777777777777778	-0.117777777777778	0.02	-0.08	-0.375555555555556	0.0588888888888889	0.245555555555556	-0.847777777777778	-0.122222222222222	-0.0855555555555556	-0.775	-0.246555555555556	-0.255111111111111	-0.0561111111111111	-0.0758888888888889	-0.505555555555556	0.352333333333333	0.0401111111111111	-4.04444444444444	-0.453333333333333	0.0133333333333334	0.0366666666666667	0.581111111111111	-0.00333333333333332	-0.0688888888888889	-0.04
-0.178888888888889	0.891970974491592	-0.257777777777778	-0.17	0.117777777777778	0.684222222222222	-0.344444444444444	-0.0111111111111111	76.3333333333333	0.596550319925438	1057.27264	86.6666666666667	33.333	44.444	22.222	22.222	66.667	33.333	11.111	11.111	0	-0.346666666666667	0.594444444444444	-0.353333333333333	0.317777777777778	-0.0288888888888889	0.153333333333333	-0.346666666666667	0.0466666666666667	-0.447777777777778	-0.0355555555555555	-0.387777777777778	0.246666666666667	0.0222222222222222	-0.759666666666667	-0.220111111111111	0.0443333333333333	-0.0233333333333333	-0.267333333333333	-0.148111111111111	-0.0341111111111111	-0.121222222222222	-3.99888888888889	-0.53	-0.265555555555556	0.0466666666666667	0.295555555555556	0.294444444444444	-0.08	0.0433333333333333
0.956666666666667	-0.106919199932609	-0.235555555555556	-0.58	0.172222222222222	0.541222222222222	-0.388888888888889	0.0222222222222222	200.933333333333	0.26345585549619	874.96414	43.3333333333333	55.556	88.889	22.222	0	55.556	44.444	0	0	0	-0.594444444444445	0.615555555555556	-0.663333333333333	0.433333333333333	-0.77	-0.0255555555555555	-0.0955555555555556	0.121111111111111	-0.0866666666666667	-0.442222222222222	-1.05222222222222	-0.0644444444444445	-0.256666666666667	-1.19444444444444	-0.400444444444444	-0.432888888888889	0.112777777777778	-0.0865555555555556	-1.00322222222222	0.179333333333333	-0.0541111111111111	-6.43	-1.19333333333333	0.204444444444444	0.146666666666667	0.912222222222222	-0.16	-0.722222222222222	-0.667777777777778
-1.55	-0.106919199932609	-0.897777777777778	-0.687777777777778	0.254444444444444	0.633666666666667	-1.44444444444444	0.3	100.511111111111	0.205181569728643	715.82234	77.7777777777778	88.889	100	77.778	0	100	0	0	0	0	-0.688888888888889	0.265555555555556	-0.578888888888889	-0.971111111111111	-1.43444444444444	-0.832222222222222	-0.41	-0.704444444444444	-0.388888888888889	0.0466666666666667	-0.394444444444444	0.371111111111111	-0.282222222222222	-1.46544444444444	-0.705	-0.480222222222222	0.272444444444444	-0.470666666666667	-1.91255555555556	0.293444444444444	0.755111111111111	-8.47	-1.75666666666667	0.394444444444444	0.857777777777778	1.83444444444444	0.161111111111111	-1.06777777777778	-1.15666666666667
0.67	0.982880065400683	-0.0888888888888889	-0.235555555555556	0.223333333333333	0.591444444444444	0.4	-0.0777777777777778	88.9333333333334	0.462449668501644	1047.23714	86.6666666666667	33.333	44.444	22.222	22.222	55.556	44.444	22.222	22.222	0	-0.337777777777778	0.574444444444444	-0.402222222222222	0.295555555555556	-0.08	0.162222222222222	-0.156666666666667	0.201111111111111	-0.245555555555556	-0.315555555555556	-0.457777777777778	0.182222222222222	0.252222222222222	-0.782555555555556	-0.182666666666667	-0.0668888888888889	-0.114111111111111	-0.100111111111111	-0.181111111111111	0.139777777777778	-0.152222222222222	-4.16555555555556	-0.571111111111111	-0.194444444444444	-0.0133333333333333	0.321111111111111	0.0777777777777778	-0.175555555555556	-0.0222222222222223
1.06555555555556	-2.10492791076188	-0.164444444444444	-0.428888888888889	-0.156666666666667	0.542222222222222	0.9	0.0111111111111111	162.355555555556	0.328283449597958	1014.13304	43.3333333333333	33.333	66.667	22.222	11.111	66.667	33.333	22.222	0	22.222	-0.333333333333333	0.317777777777778	-0.505555555555556	-0.0222222222222222	-0.338888888888889	-0.253333333333333	-0.151111111111111	-0.0777777777777778	0.147777777777778	-0.318888888888889	-0.241111111111111	-0.0288888888888889	0.237777777777778	-0.919333333333333	-0.242222222222222	-0.133888888888889	0.0736666666666667	-0.0113333333333333	-0.469111111111111	0.0186666666666667	-0.0983333333333333	-4.95111111111111	-0.504444444444444	0.04	0.155555555555556	0.594444444444444	-0.00777777777777777	-0.287777777777778	-0.251111111111111
1.48222222222222	0.845350916765527	-0.437777777777778	-0.436666666666667	0.217777777777778	0.529555555555556	0.955555555555555	1.85037170770859e-17	17.1222222222222	0.464942099390526	902.05394	22.2222222222222	55.556	77.778	22.222	0	77.778	22.222	11.111	11.111	0	-0.43	0.374444444444444	-0.336666666666667	0.272222222222222	-0.692222222222222	-0.236666666666667	-0.147777777777778	-0.224444444444444	0.366666666666667	0.702222222222222	-0.542222222222222	0.3	-0.0288888888888889	-1.14655555555556	-0.250777777777778	-0.167777777777778	0.270222222222222	-0.389222222222222	-1.13566666666667	0.386666666666667	0.302666666666667	-6.28	-0.851111111111111	-0.162222222222222	0.325555555555556	1.04666666666667	-0.17	-0.651111111111111	-0.647777777777778
3.12333333333333	-0.152657794063745	-0.0666666666666667	-0.352222222222222	0.04	0.460666666666667	2.28888888888889	-0.222222222222222	134.933333333333	0.699728723032884	1016.15484	0	33.333	66.667	0	0	55.556	44.444	22.222	11.111	11.111	-0.343333333333333	0.466666666666667	-0.297777777777778	0.614444444444444	-0.238888888888889	-0.284444444444444	0.0233333333333333	-0.1	0.498888888888889	0.427777777777778	-1.12777777777778	0.373333333333333	-0.0433333333333333	-0.932444444444444	-0.196111111111111	-0.159555555555556	0.100444444444444	-0.164666666666667	-0.483888888888889	0.345555555555556	-0.276333333333333	-4.80777777777778	-0.617777777777778	-0.215555555555556	-0.112222222222222	0.374444444444444	-0.362222222222222	-0.304444444444444	-0.218888888888889
1.92111111111111	-1.15385222318864	-0.0922222222222222	-0.584444444444444	-0.00666666666666667	0.474222222222222	1.1	0.0111111111111111	82.7	0.346147422189444	921.99534	22.2222222222222	55.556	88.889	22.222	0	55.556	44.444	11.111	0	11.111	-0.36	0.3	-0.576666666666667	0.0766666666666666	-0.688888888888889	-0.29	-0.00444444444444444	-0.237777777777778	0.458888888888889	0.267777777777778	-0.444444444444444	0.521111111111111	-0.245555555555556	-1.13588888888889	-0.400222222222222	-0.398777777777778	0.166222222222222	0.0962222222222222	-0.758222222222222	0.167222222222222	-0.0795555555555555	-6.25222222222222	-0.667777777777778	0.445555555555556	0.291111111111111	1.05	-0.284444444444444	-0.605555555555556	-0.585555555555556
1.31666666666667	-2.15145704040353	-0.127777777777778	-0.508888888888889	-0.0555555555555556	0.501444444444444	1.12222222222222	0.0222222222222222	125.211111111111	0.387684575664899	958.02544	11.1111111111111	55.556	66.667	11.111	11.111	66.667	33.333	22.222	0	22.222	-0.237777777777778	0.184444444444444	-0.416666666666667	0.165555555555556	-0.551111111111111	-0.412222222222222	-0.12	-0.466666666666667	0.352222222222222	0.26	-0.0844444444444444	-0.0188888888888889	0.217777777777778	-1.03222222222222	-0.282222222222222	-0.131888888888889	0.135222222222222	-0.0798888888888889	-0.970555555555556	0.129444444444444	0.256777777777778	-5.66111111111111	-0.62	0.121111111111111	0.00333333333333336	1.03	-0.21	-0.512222222222222	-0.566666666666667
3.10333333333333	-1.7820082201168	0.177777777777778	-0.292777777777778	-0.0661111111111111	0.395555555555556	3.04444444444444	-0.25	17.2222222222222	0.741377252076605	2167.32514	59.4444444444444	16.667	38.889	22.222	27.778	38.889	61.111	50	27.778	22.222	-0.00333333333333334	0.273333333333333	-0.401666666666667	-0.233333333333333	0.00888888888888889	-0.153888888888889	0.309444444444444	0.0522222222222222	-0.162222222222222	-0.399444444444444	0.252777777777778	0.15	0.406666666666667	-0.695222222222222	-0.0718333333333333	-0.119666666666667	-0.221166666666667	0.0846666666666667	-0.130777777777778	0.240388888888889	0.339333333333333	-3.58111111111111	0.147777777777778	0.108888888888889	-0.301666666666667	0.537222222222222	-0.292222222222222	0.0333333333333333	-0.0161111111111111
0.309130434782609	1.12072217956581	-0.173478260869565	-0.283913043478261	0.105652173913043	0.596695652173913	0.147826086956522	-0.00434782608695653	56.5695652173913	0.477882427474065	2582.94434	110.434782608696	30.435	56.522	43.478	21.739	60.87	39.13	13.043	13.043	0	-0.266521739130435	0.54304347826087	-0.503913043478261	-0.100434782608696	-0.206086956521739	0.06	-0.140434782608696	-0.0178260869565217	-0.488695652173913	-0.35	-0.0656521739130435	0.123913043478261	-0.0447826086956522	-0.812260869565217	-0.307869565217391	-0.22795652173913	-0.16604347826087	-0.0455652173913043	-0.377913043478261	0.0784782608695652	0.114434782608696	-4.35260869565217	-0.661304347826087	0.229565217391304	0.110869565217391	0.634347826086957	0.162173913043478	-0.13695652173913	-0.134347826086957
0.309130434782609	1.12072217956581	-0.173478260869565	-0.283913043478261	0.105652173913043	0.596695652173913	0.147826086956522	-0.00434782608695653	46.2739130434783	0.511627920655131	2582.94434	110.434782608696	30.435	56.522	43.478	21.739	60.87	39.13	13.043	13.043	0	-0.266521739130435	0.54304347826087	-0.503913043478261	-0.100434782608696	-0.206086956521739	0.06	-0.140434782608696	-0.0178260869565217	-0.488695652173913	-0.35	-0.0656521739130435	0.123913043478261	-0.0447826086956522	-0.812260869565217	-0.307869565217391	-0.22795652173913	-0.16604347826087	-0.0455652173913043	-0.377913043478261	0.0784782608695652	0.114434782608696	-4.35260869565217	-0.661304347826087	0.229565217391304	0.110869565217391	0.634347826086957	0.162173913043478	-0.13695652173913	-0.134347826086957
0.0278260869565217	1.02981308865672	-0.244347826086957	-0.312173913043478	0.10304347826087	0.616304347826087	-0.0521739130434783	0.0130434782608696	46.2739130434783	0.475168657893974	2516.88204	114.782608695652	34.783	60.87	47.826	17.391	65.217	34.783	8.696	8.696	0	-0.334782608695652	0.522608695652174	-0.49695652173913	-0.150434782608696	-0.301304347826087	0.03	-0.164347826086957	-0.128260869565217	-0.566521739130435	-0.278260869565217	-0.0895652173913043	0.0839130434782609	-0.136521739130435	-0.86995652173913	-0.35795652173913	-0.258652173913043	-0.110652173913043	-0.090304347826087	-0.486695652173913	0.0382608695652174	0.167565217391304	-4.70478260869565	-0.675217391304348	0.256521739130435	0.234782608695652	0.741739130434783	0.187391304347826	-0.174347826086957	-0.209130434782609
0.405454545454545	1.12072217956581	-0.137727272727273	-0.262272727272727	0.0963636363636364	0.595818181818182	0.227272727272727	-0.0181818181818182	35.1136363636364	0.511627920655131	2511.86554	110.909090909091	27.273	54.545	40.909	22.727	59.091	40.909	13.636	13.636	0	-0.245454545454545	0.558636363636364	-0.498636363636364	-0.0340909090909091	-0.139545454545455	0.106818181818182	-0.134545454545455	0.0236363636363636	-0.475454545454545	-0.356818181818182	-0.065	0.12	-0.025	-0.778636363636364	-0.285909090909091	-0.209818181818182	-0.184363636363636	-0.0266818181818182	-0.293772727272727	0.0691818181818182	0.0641363636363636	-4.13636363636364	-0.617272727272727	0.211363636363636	0.0686363636363636	0.560454545454545	0.162727272727273	-0.0927272727272727	-0.0790909090909091
0.591111111111111	0.0309229142325161	-0.1	-0.182222222222222	0.00222222222222222	0.606444444444444	-0.511111111111111	0.0444444444444444	129.044444444444	0.383087995384557	1085.18394	43.3333333333333	33.333	33.333	11.111	44.444	55.556	44.444	11.111	11.111	0	0.108888888888889	0.632222222222222	-0.536666666666667	0.235555555555556	0.00888888888888887	-0.0311111111111111	-0.273333333333333	0.253333333333333	-0.413333333333333	-0.164444444444444	0.254444444444444	0.146666666666667	-0.0133333333333333	-0.663666666666667	0.0207777777777778	0.129555555555556	-0.181111111111111	-0.143	-0.425	-0.0182222222222222	0.453111111111111	-3.42444444444444	-0.463333333333333	-0.0166666666666666	-0.505555555555556	0.591111111111111	0.231111111111111	-0.0544444444444444	-0.0855555555555556
0.98575	-2.77953936096553	-0.21625	-0.38275	-0.023	0.516825	1.17	-0.01	18.58	0.741377252076605	4329.85684	90	27.5	52.5	32.5	17.5	60	40	30	15	15	-0.24075	0.2915	-0.4565	-0.164	-0.359	0.028	0.03275	0.04175	-0.28725	-0.167	0.49625	-0.076	0.181	-0.9192	-0.223925	-0.14755	-0.0152	-0.14955	-0.460725	0.128775	0.4749	-4.938	-0.16675	0.035	0.17975	0.85175	-0.00324999999999998	-0.289	-0.364
1.06555555555556	-2.10492791076188	-0.164444444444444	-0.428888888888889	-0.156666666666667	0.542222222222222	0.9	0.0111111111111111	100.511111111111	0.328283449597958	1014.13304	43.3333333333333	33.333	66.667	22.222	11.111	66.667	33.333	22.222	0	22.222	-0.333333333333333	0.317777777777778	-0.505555555555556	-0.0222222222222222	-0.338888888888889	-0.253333333333333	-0.151111111111111	-0.0777777777777778	0.147777777777778	-0.318888888888889	-0.241111111111111	-0.0288888888888889	0.237777777777778	-0.919333333333333	-0.242222222222222	-0.133888888888889	0.0736666666666667	-0.0113333333333333	-0.469111111111111	0.0186666666666667	-0.0983333333333333	-4.95111111111111	-0.504444444444444	0.04	0.155555555555556	0.594444444444444	-0.00777777777777777	-0.287777777777778	-0.251111111111111
-1.31	-0.0160101090235183	-0.521111111111111	-0.17	-0.05	0.727333333333333	-1.35555555555556	0.244444444444444	73.0888888888889	0.421569064483264	1040.28844	130	22.222	44.444	33.333	22.222	77.778	22.222	11.111	11.111	0	-0.321111111111111	0.706666666666667	-0.45	0.118888888888889	-0.101111111111111	0.00333333333333335	-0.671111111111111	0.126666666666667	-0.238888888888889	0.252222222222222	-0.653333333333333	0.716666666666667	0.222222222222222	-0.790666666666667	-0.391777777777778	-0.00277777777777777	-0.0897777777777778	-0.367222222222222	0.0787777777777778	0.0875555555555556	-0.456333333333333	-4.11888888888889	-1.17	-0.225555555555556	0.178888888888889	0.0588888888888889	0.595555555555556	-0.24	0.0377777777777778
3.55888888888889	-2.1033436774732	-0.0277777777777778	-0.445555555555556	-0.182222222222222	0.405	3.68888888888889	-0.222222222222222	56.3333333333333	0.617654512615792	1001.07894	43.3333333333333	22.222	66.667	11.111	0	55.556	44.444	44.444	11.111	33.333	-0.277777777777778	0.0166666666666667	-0.381111111111111	0.544444444444445	-0.294444444444444	-0.41	0.131111111111111	-0.471111111111111	0.287777777777778	0.0588888888888889	-0.165555555555556	0.334444444444444	0.158888888888889	-0.945	-0.223333333333333	-0.276444444444444	0.0272222222222222	-0.0366666666666666	-0.412222222222222	0.183222222222222	0.0204444444444444	-4.94777777777778	-0.246666666666667	0.0522222222222222	0.0511111111111111	0.656666666666667	-0.362222222222222	-0.0544444444444444	-0.363333333333333
3.99555555555556	-2.10198148163007	0.308888888888889	-0.397777777777778	-0.226666666666667	0.338	5.27777777777778	-0.544444444444445	32.8222222222222	0.66900157776595	1076.18654	43.3333333333333	11.111	44.444	11.111	0	33.333	66.667	66.667	22.222	44.444	-0.257777777777778	-0.0888888888888889	-0.213333333333333	-0.107777777777778	0.0222222222222222	-0.638888888888889	0.532222222222222	-0.194444444444444	-0.0166666666666667	0.0366666666666667	-0.104444444444444	0.265555555555556	0.155555555555556	-0.798888888888889	-0.246222222222222	-0.223333333333333	-0.0735555555555556	0.147222222222222	0.303666666666667	0.159	-0.0916666666666667	-4.13888888888889	0.571111111111111	-0.0655555555555556	0.0777777777777778	0.335555555555556	-0.592222222222222	0.173333333333333	0.0133333333333333
-0.856666666666667	-1.10492791076188	-0.501111111111111	-0.468888888888889	0.00222222222222222	0.624888888888889	-0.544444444444445	0.233333333333333	86.8	0.359988164960849	888.04644	130	44.444	55.556	33.333	0	77.778	22.222	11.111	0	11.111	-0.517777777777778	0.324444444444444	-0.442222222222222	0.183333333333333	-0.687777777777778	-0.144444444444444	-0.388888888888889	-0.31	-0.262222222222222	0.411111111111111	-0.00555555555555555	-0.134444444444444	0.163333333333333	-1.158	-0.368111111111111	-0.207888888888889	0.145444444444444	-0.325888888888889	-0.680222222222222	0.0817777777777778	0.324222222222222	-6.35111111111111	-0.596666666666667	-0.115555555555556	0.61	1.00333333333333	0.237777777777778	-0.595555555555556	-0.685555555555556
0.518888888888889	-1.01521641124535	-0.218888888888889	-0.36	-0.00555555555555555	0.552444444444445	0.211111111111111	0.122222222222222	43.9666666666667	0.429135938410752	999.10884	54.4444444444444	44.444	66.667	22.222	22.222	66.667	33.333	22.222	11.111	11.111	-0.166666666666667	0.347777777777778	-0.611111111111111	0.196666666666667	-0.35	-0.39	-0.353333333333333	-0.197777777777778	0.106666666666667	0.0322222222222222	-0.231111111111111	-0.0111111111111111	0.405555555555556	-0.876333333333333	-0.286444444444445	-0.228777777777778	-0.107444444444444	-0.0485555555555555	-0.748222222222222	0.300666666666667	0.140555555555556	-4.71777777777778	-1.20111111111111	0.177777777777778	-0.02	0.83	0.143333333333333	-0.271111111111111	-0.375555555555556
1.17222222222222	-0.0168038068016876	0.0477777777777778	-0.113333333333333	-6.16790569236198e-18	0.587	-0.0888888888888889	3.08395284618099e-18	116.833333333333	0.424694531222449	1154.26474	0	33.333	44.444	0	44.444	55.556	44.444	11.111	11.111	0	0.131111111111111	0.707777777777778	-0.546666666666667	0.487777777777778	0.215555555555556	-0.0966666666666667	-0.348888888888889	0.168888888888889	0.197777777777778	-0.343333333333333	-0.422222222222222	0.0433333333333333	-0.0944444444444445	-0.528444444444444	-0.0232222222222222	0.0621111111111111	-0.254888888888889	0.0171111111111111	-0.435	0.214	-0.0165555555555555	-2.56111111111111	-1.04111111111111	0.0177777777777778	-0.777777777777778	0.293333333333333	0.144444444444444	0.0644444444444445	0.152222222222222
-0.813333333333333	0.893077637799731	-0.692222222222222	-0.233333333333333	0.0466666666666667	0.701111111111111	-0.566666666666667	0.277777777777778	51.6888888888889	0.95400177493906	989.24394	140	22.222	66.667	44.444	11.111	88.889	11.111	11.111	11.111	0	-0.53	0.558888888888889	-0.327777777777778	0.0777777777777778	-0.357777777777778	0.887777777777778	-0.387777777777778	-0.0277777777777778	-0.1	0.0766666666666667	0.0855555555555556	0.158888888888889	0.215555555555556	-0.936777777777778	-0.417777777777778	-0.0415555555555555	0.206888888888889	-0.556888888888889	-0.387888888888889	0.169555555555556	0.0228888888888889	-4.91222222222222	-0.64	-0.231111111111111	0.47	0.518888888888889	0.422222222222222	-0.467777777777778	-0.177777777777778
1.31777777777778	-0.0629462945472132	-0.253333333333333	-0.24	0.0122222222222222	0.552777777777778	1.35555555555556	0.133333333333333	56.3333333333333	0.875973011824136	1055.27814	118.888888888889	22.222	55.556	33.333	11.111	66.667	33.333	33.333	22.222	11.111	-0.407777777777778	0.392222222222222	-0.318888888888889	0.02	-0.156666666666667	0.316666666666667	-0.24	-0.237777777777778	0.351111111111111	-0.00555555555555557	-0.368888888888889	0.641111111111111	0.553333333333333	-0.837333333333333	-0.272555555555556	-0.127777777777778	0.0464444444444444	-0.150888888888889	0.0316666666666667	0.347777777777778	-0.337111111111111	-4.41555555555556	-0.318888888888889	-0.145555555555556	0.287777777777778	0.304444444444444	0.102222222222222	-0.292222222222222	0.03
-0.332222222222222	0.893077637799731	-0.672222222222222	-0.316666666666667	0.142222222222222	0.658888888888889	-0.0444444444444444	0.144444444444444	48.4888888888889	0.820957425042591	925.15704	130	33.333	66.667	44.444	0	88.889	11.111	11.111	11.111	0	-0.603333333333333	0.472222222222222	-0.314444444444444	0.205555555555556	-0.531111111111111	0.212222222222222	-0.375555555555556	-0.23	-0.194444444444444	0.357777777777778	-0.398888888888889	0.226666666666667	0.138888888888889	-1.06366666666667	-0.397222222222222	-0.162222222222222	0.176444444444444	-0.539111111111111	-0.645	0.222	0.0831111111111111	-5.72888888888889	-0.87	-0.266666666666667	0.603333333333333	0.682222222222222	0.276666666666667	-0.465555555555556	-0.412222222222222
2.99111111111111	1.21273793378304	0.108888888888889	-0.17	0.222222222222222	0.409222222222222	2.25555555555556	-0.177777777777778	14.2222222222222	0.854079889300923	1118.22294	54.4444444444444	22.222	33.333	33.333	44.444	44.444	55.556	44.444	44.444	0	0.123333333333333	0.57	-0.402222222222222	-0.44	0.0555555555555556	0.166666666666667	0.256666666666667	0.318888888888889	0.114444444444444	-0.618888888888889	0.137777777777778	0.388888888888889	0.412222222222222	-0.591666666666667	0.0151111111111111	-0.0497777777777778	-0.333222222222222	0.0268888888888889	-0.377111111111111	0.499888888888889	0.394666666666667	-3.09	-0.332222222222222	0.0844444444444445	-0.522222222222222	0.476666666666667	-0.227777777777778	-0.08	0.0922222222222222
0.941111111111111	1.84424109118973	-0.334444444444444	-0.0388888888888889	0.181111111111111	0.639444444444444	0.8	-0.0222222222222222	93.9333333333333	0.816822431697661	1108.34124	22.2222222222222	44.444	44.444	22.222	33.333	77.778	22.222	22.222	22.222	0	-0.113333333333333	0.403333333333333	-0.113333333333333	-0.226666666666667	0.0455555555555556	0.02	-0.276666666666667	-0.333333333333333	-0.0222222222222222	0.637777777777778	0.135555555555556	0.644444444444444	0.268888888888889	-0.661	-0.0878888888888889	0.284222222222222	0.125222222222222	-0.441333333333333	-0.422333333333333	0.201333333333333	0.317	-3.58	-0.122222222222222	-0.382222222222222	-0.0566666666666666	0.553333333333333	0.185555555555556	-0.0655555555555556	0.156666666666667
2.32555555555556	-1.06246556229901	0.0744444444444445	-0.464444444444444	0.0277777777777778	0.430333333333333	2.25555555555556	-0.0555555555555556	93.9333333333333	0.612143753959381	1005.12854	54.4444444444444	44.444	66.667	22.222	11.111	44.444	55.556	44.444	22.222	22.222	-0.332222222222222	0.127777777777778	-0.488888888888889	-0.153333333333333	-0.378888888888889	-0.0822222222222222	0.121111111111111	-0.186666666666667	0.441111111111111	-0.165555555555556	-0.0855555555555556	0.526666666666667	0.417777777777778	-0.943666666666667	-0.337	-0.311666666666667	0.0218888888888889	0.189333333333333	-0.207444444444444	0.279777777777778	-0.174666666666667	-5.21444444444444	-0.191111111111111	0.225555555555556	0.238888888888889	0.737777777777778	-0.273333333333333	-0.367777777777778	-0.252222222222222
-0.187777777777778	1.03060678643489	-0.303333333333333	0.0311111111111111	0.0122222222222222	0.687444444444445	0.288888888888889	-0.122222222222222	48.4888888888889	0.764597238662913	1158.36784	54.4444444444444	11.111	33.333	22.222	44.444	77.778	22.222	22.222	22.222	0	0.0622222222222222	0.636666666666667	-0.357777777777778	0.283333333333333	0.378888888888889	-0.252222222222222	-0.457777777777778	0.277777777777778	-0.353333333333333	-0.138888888888889	-0.227777777777778	0.262222222222222	-0.122222222222222	-0.446888888888889	-0.153	0.189555555555556	-0.326777777777778	-0.358777777777778	-0.18	0.163666666666667	-0.016	-2.09777777777778	-1.33777777777778	-0.321111111111111	-0.508888888888889	-0.0311111111111111	0.432222222222222	0.347777777777778	0.326666666666667
2.43777777777778	0.893077637799731	0.0388888888888889	-0.152222222222222	0.00111111111111111	0.518111111111111	1.45555555555556	-0.0888888888888889	34.9333333333333	1.11986259279586	1108.28034	86.6666666666667	22.222	33.333	22.222	11.111	44.444	55.556	11.111	11.111	0	-0.203333333333333	0.637777777777778	-0.253333333333333	-0.07	0.0588888888888889	0.354444444444445	0.105555555555556	-0.123333333333333	0.128888888888889	0.326666666666667	-0.174444444444444	0.472222222222222	-0.653333333333333	-0.724444444444444	-0.105222222222222	-0.118222222222222	-0.00955555555555556	-0.0123333333333333	0.205	0.171111111111111	0.0346666666666667	-3.70222222222222	0.615555555555556	-0.04	0.0911111111111111	0.384444444444444	-0.08	-0.0333333333333333	0.146666666666667
1.26444444444444	-1.01680380680169	0.203333333333333	0.142222222222222	-0.26	0.625	0.988888888888889	-3.08395284618099e-18	70.8888888888889	0.350195600042837	1333.44254	0	11.111	33.333	0	66.667	66.667	33.333	22.222	11.111	11.111	0.57	0.473333333333333	-0.474444444444444	0.508888888888889	0.831111111111111	-0.192222222222222	-0.537777777777778	-0.215555555555556	0.323333333333333	-0.316666666666667	0.426666666666667	0.125555555555556	0.124444444444444	-0.110333333333333	0.121	0.286777777777778	-0.457111111111111	0.167111111111111	-0.0804444444444444	0.103	-0.0118888888888889	-0.168888888888889	-0.886666666666667	0.177777777777778	-1.12888888888889	0.0588888888888889	0.372222222222222	0.742222222222222	0.667777777777778
0.910909090909091	-0.10572477080771	-0.179090909090909	-0.23	0.00818181818181818	0.588	0.954545454545455	0.0363636363636364	26.6	1.0737683556479	1280.50464	141.818181818182	27.273	45.455	45.455	9.091	63.636	36.364	18.182	9.091	9.091	-0.404545454545455	0.442727272727273	-0.263636363636364	-0.262727272727273	-0.149090909090909	0.311818181818182	-0.0890909090909091	-0.529090909090909	-0.284545454545454	0.000909090909090914	-0.0563636363636364	0.218181818181818	0.0663636363636364	-0.819	-0.301	-0.177454545454545	-0.000454545454545459	-0.106	-0.0810909090909091	0.0602727272727273	0.048	-4.37454545454545	0.190909090909091	0.0645454545454546	0.382727272727273	0.552727272727273	0.125454545454545	-0.100909090909091	0.00999999999999997
-0.198888888888889	0.935153344366479	-0.348888888888889	-0.121111111111111	0.112222222222222	0.657777777777778	-0.233333333333333	0.122222222222222	130.155555555556	0.562524900725722	1089.29484	22.2222222222222	44.444	44.444	22.222	44.444	77.778	22.222	22.222	22.222	0	0.00444444444444444	0.447777777777778	-0.311111111111111	-0.296666666666667	-0.0377777777777778	-0.163333333333333	-0.453333333333333	0.0344444444444445	0.0388888888888889	0.33	0.231111111111111	0.744444444444444	0.346666666666667	-0.679444444444445	-0.129	0.294444444444445	0.0206666666666667	-0.350111111111111	-0.425333333333333	0.196	0.222	-3.71777777777778	-0.7	-0.252222222222222	-0.214444444444444	0.536666666666667	0.301111111111111	-0.254444444444444	0.06
1.99666666666667	-0.0152195735130093	-0.117777777777778	-0.291111111111111	0.0355555555555556	0.492888888888889	1.91111111111111	0.0444444444444444	-8.92222222222222	0.413170891820029	1040.20524	130	22.222	55.556	44.444	11.111	55.556	44.444	33.333	22.222	11.111	-0.352222222222222	0.326666666666667	-0.364444444444444	-0.268888888888889	-0.214444444444444	0.273333333333333	0.02	-0.34	0.0877777777777778	-0.24	0.0911111111111111	0.578888888888889	0.216666666666667	-0.850111111111111	-0.277	-0.277222222222222	-0.0391111111111111	0.0118888888888889	-0.0188888888888889	0.290333333333333	-0.0253333333333333	-4.55666666666667	0.0622222222222223	0.148888888888889	0.33	0.582222222222222	-0.0355555555555555	-0.211111111111111	-0.0544444444444445
0.688260869565217	-1.10277517940824	-0.278260869565217	-0.465217391304348	0.078695652173913	0.544652173913043	0.730434782608696	-0.0652173913043478	65.8434782608696	0.66900157776595	2317.63914	76.5217391304348	43.478	60.87	26.087	4.348	60.87	39.13	21.739	8.696	13.043	-0.454782608695652	0.31	-0.458260869565217	0.165652173913043	-0.553913043478261	-0.192608695652174	-0.031304347826087	-0.120434782608696	-0.30304347826087	0.0239130434782609	-0.101304347826087	-0.0626086956521739	-0.130869565217391	-1.06617391304348	-0.384695652173913	-0.278739130434783	0.0419130434782609	-0.204695652173913	-0.658869565217391	0.0986521739130435	0.270173913043478	-5.80652173913044	-0.581304347826087	-0.0178260869565217	0.325652173913043	0.891739130434783	-0.0421739130434782	-0.389130434782609	-0.560869565217391
0.590434782608696	1.2116312704749	-0.102608695652174	-0.255652173913043	0.108260869565217	0.577086956521739	0.347826086956522	-0.0217391304347826	56.5695652173913	0.511627920655131	2649.00664	106.086956521739	26.087	52.174	39.13	26.087	56.522	43.478	17.391	17.391	0	-0.198260869565217	0.563478260869565	-0.510869565217391	-0.0504347826086957	-0.110869565217391	0.09	-0.116521739130435	0.0926086956521739	-0.410869565217391	-0.421739130434783	-0.0417391304347826	0.163913043478261	0.0469565217391304	-0.754565217391304	-0.257782608695652	-0.197260869565217	-0.221434782608696	-0.000826086956521741	-0.269130434782609	0.118695652173913	0.061304347826087	-4.0004347826087	-0.647391304347826	0.202608695652174	-0.0130434782608696	0.52695652173913	0.13695652173913	-0.0995652173913043	-0.0595652173913044
1.40478260869565	2.03060046189957	-0.132173913043478	-0.197391304347826	0.0921739130434782	0.565826086956522	0.986956521739131	-0.160869565217391	30.5782608695652	0.777717128321113	2720.24364	93.0434782608696	21.739	47.826	30.435	13.043	56.522	43.478	21.739	17.391	4.348	-0.37	0.606956521739131	-0.352608695652174	-0.0621739130434783	-0.0182608695652174	0.321739130434783	0.0473913043478261	0.178260869565217	-0.318695652173913	-0.0321739130434783	-0.42304347826087	-0.0778260869565218	0.352173913043478	-0.749521739130435	-0.18	-0.103478260869565	-0.0461739130434783	-0.131260869565217	-0.0625217391304348	0.0770869565217391	-0.104217391304348	-3.92260869565217	-0.0391304347826087	-0.170434782608696	0.247826086956522	0.268260869565217	0.0804347826086957	-0.00478260869565218	0.0878260869565217
2.28727272727273	1.12556580751626	-0.0827272727272727	-0.229090909090909	0.0490909090909091	0.483090909090909	2.41363636363636	-0.209090909090909	2.87272727272727	1.01451976205459	2563.94504	93.1818181818182	18.182	45.455	36.364	18.182	50	50	40.909	27.273	13.636	-0.248636363636364	0.333636363636364	-0.311363636363636	-0.305909090909091	-0.0518181818181818	-0.109090909090909	0.160454545454545	-0.108636363636364	-0.443636363636364	-0.206818181818182	0.00772727272727274	0.385909090909091	0.200909090909091	-0.758909090909091	-0.203545454545455	-0.158863636363636	-0.132954545454545	-0.120318181818182	-0.0514090909090909	0.236727272727273	0.219272727272727	-3.97	0.0572727272727273	-0.0463636363636364	0.0622727272727273	0.476363636363636	-0.0936363636363636	0.0254545454545454	0.0231818181818182
2.01727272727273	0.986929995572968	-0.138181818181818	-0.245454545454545	0.0409090909090909	0.5065	2.18636363636364	-0.163636363636364	-0.554545454545454	1.01451976205459	2529.94274	93.1818181818182	22.727	50	36.364	13.636	54.545	45.455	36.364	22.727	13.636	-0.316818181818182	0.315	-0.288181818181818	-0.281818181818182	-0.115909090909091	-0.0759090909090909	0.1	-0.214090909090909	-0.38	-0.0536363636363636	-0.045	0.385909090909091	0.176818181818182	-0.806681818181818	-0.238181818181818	-0.156363636363636	-0.0467727272727273	-0.155045454545455	-0.0965454545454546	0.210863636363636	0.180363636363636	-4.25818181818182	0.0777272727272727	-0.0618181818181818	0.180909090909091	0.530454545454545	-0.0659090909090909	-0.0390909090909091	-0.0145454545454546
1.91590909090909	0.986929995572969	-0.14	-0.230454545454545	0.0204545454545455	0.516	2.14090909090909	-0.15	12.9363636363636	1.01451976205459	2557.99654	101.818181818182	18.182	50	36.364	13.636	54.545	45.455	36.364	22.727	13.636	-0.329090909090909	0.341818181818182	-0.286363636363636	-0.244545454545455	-0.0722727272727273	0.0609090909090909	0.0940909090909091	-0.149090909090909	-0.381363636363636	-0.0931818181818182	-0.0386363636363636	0.355454545454545	0.228181818181818	-0.787636363636364	-0.242818181818182	-0.142636363636364	-0.0437727272727273	-0.159590909090909	-0.00318181818181821	0.197090909090909	0.110727272727273	-4.11090909090909	0.109090909090909	-0.0777272727272727	0.183636363636364	0.449545454545455	-0.0381818181818182	-0.0304545454545455	0.0390909090909091
1.62181818181818	0.896020904663878	-0.214090909090909	-0.26	0.0177272727272727	0.5365	1.93181818181818	-0.131818181818182	12.9363636363636	1.01451976205459	2491.93424	106.363636363636	22.727	54.545	40.909	9.091	59.091	40.909	31.818	18.182	13.636	-0.400454545454545	0.320454545454545	-0.279090909090909	-0.296818181818182	-0.171818181818182	0.0295454545454546	0.0690909090909091	-0.264545454545455	-0.462727272727273	-0.0181818181818182	-0.0636363636363636	0.313636363636364	0.132272727272727	-0.847954545454546	-0.295181818181818	-0.174727272727273	0.0141363636363636	-0.206363636363636	-0.116909090909091	0.155045454545455	0.166272727272727	-4.47909090909091	0.0945454545454546	-0.0495454545454545	0.313181818181818	0.561818181818182	-0.0118181818181818	-0.0695454545454546	-0.0390909090909091
2.31136363636364	1.07783908648206	-0.0640909090909091	-0.215909090909091	0.0436363636363636	0.486	2.39545454545455	-0.181818181818182	-0.554545454545454	1.01451976205459	2596.00504	88.6363636363636	18.182	45.455	31.818	18.182	50	50	40.909	27.273	13.636	-0.245454545454545	0.336363636363636	-0.295454545454545	-0.229545454545455	-0.0163636363636364	-0.0445454545454545	0.125	-0.0986363636363636	-0.298636363636364	-0.128636363636364	-0.02	0.427727272727273	0.272727272727273	-0.746363636363636	-0.185818181818182	-0.124272727272727	-0.104681818181818	-0.108272727272727	0.0171818181818182	0.252909090909091	0.124818181818182	-3.89	0.0922727272727273	-0.09	0.0513636363636364	0.418181818181818	-0.0922727272727272	-1.38777878078145e-17	0.0636363636363636
0.416666666666667	1.2116312704749	-0.105714285714286	-0.216666666666667	0.102857142857143	0.59147619047619	0.228571428571429	-0.0142857142857143	51.8333333333333	0.511627920655131	2463.82404	111.428571428571	23.81	47.619	38.095	28.571	57.143	42.857	19.048	19.048	0	-0.189047619047619	0.598095238095238	-0.498571428571429	-0.0352380952380953	-0.0385714285714286	0.15047619047619	-0.153333333333333	0.137142857142857	-0.43047619047619	-0.448095238095238	-0.10047619047619	0.117142857142857	0.156666666666667	-0.710238095238095	-0.241952380952381	-0.155190476190476	-0.243619047619048	-0.0226190476190476	-0.196428571428571	0.123190476190476	0.0169047619047619	-3.72761904761905	-0.662857142857143	0.136666666666667	-0.0533333333333333	0.425238095238095	0.19	-0.0561904761904762	0.0166666666666666
0.673157894736842	1.2116312704749	-0.0215789473684211	-0.195789473684211	0.124736842105263	0.572894736842105	0.378947368421053	-0.0315789473684211	46.1	0.511627920655131	2267.57474	107.894736842105	26.316	42.105	36.842	31.579	52.632	47.368	21.053	21.053	0	-0.133684210526316	0.581052631578947	-0.488947368421053	-0.108421052631579	0.0121052631578947	0.119473684210526	-0.108947368421053	0.0789473684210526	-0.409473684210526	-0.454736842105263	0.0068421052631579	0.114736842105263	0.153684210526316	-0.670157894736842	-0.199	-0.150894736842105	-0.281736842105263	0.0473157894736842	-0.161052631578947	0.136105263157895	0.0821052631578948	-3.54210526315789	-0.496842105263158	0.164210526315789	-0.0978947368421053	0.46	0.158421052631579	-0.00473684210526316	0.0536842105263158
0.468235294117647	1.2116312704749	-0.0158823529411765	-0.140588235294118	0.12	0.590176470588235	0.235294117647059	-0.0235294117647059	50.3470588235294	0.511627920655131	2082.39214	114.705882352941	23.529	35.294	35.294	35.294	52.941	47.059	23.529	23.529	0	-0.114705882352941	0.625882352941177	-0.471176470588235	-0.0964705882352941	0.115882352941176	0.197647058823529	-0.153529411764706	0.132352941176471	-0.433529411764706	-0.491176470588235	-0.06	0.0511764705882353	0.301764705882353	-0.605470588235294	-0.172529411764706	-0.0934705882352941	-0.316235294117647	0.0260588235294118	-0.0585294117647059	0.143705882352941	0.0297058823529412	-3.15117647058824	-0.498235294117647	0.0782352941176471	-0.157647058823529	0.326470588235294	0.226470588235294	0.06	0.161176470588235
0.488666666666667	0.211947398272529	0.00200000000000001	-0.168	0.0853333333333333	0.587133333333333	-0.133333333333333	0.06	39.94	0.511627920655131	1841.05864	104	26.667	40	33.333	40	53.333	46.667	20	20	0	-0.0466666666666667	0.656	-0.563333333333333	-0.0173333333333333	0.0766666666666667	0.255333333333333	-0.214	0.084	-0.246666666666667	-0.697333333333333	-0.012	0.06	0.24	-0.597533333333333	-0.1866	-0.128266666666667	-0.350133333333333	0.097	-0.202066666666667	0.143133333333333	0.00540000000000001	-3.10666666666667	-0.739333333333333	0.234	-0.302666666666667	0.382666666666667	0.244	0.0166666666666667	0.112
0.00769230769230768	0.121038307363438	-0.08	-0.136153846153846	0.0415384615384615	0.630153846153846	-0.292307692307692	0.0923076923076923	44.5461538461538	0.511627920655131	1602.81244	120	23.077	38.462	38.462	38.462	61.538	38.462	15.385	15.385	0	-0.0738461538461539	0.64	-0.521538461538462	-0.00846153846153848	0.102307692307692	0.223076923076923	-0.316923076923077	-0.0192307692307692	-0.378461538461538	-0.680769230769231	0.0384615384615385	0.0253846153846154	0.136923076923077	-0.590538461538461	-0.171692307692308	-0.084	-0.319384615384615	0.0268461538461538	-0.194538461538462	0.0835384615384615	0.0614615384615385	-3.04769230769231	-0.704615384615385	0.183846153846154	-0.233846153846154	0.384615384615385	0.340769230769231	0.0776923076923077	0.143076923076923
-0.609090909090909	0.121038307363438	-0.169090909090909	-0.0118181818181818	-0.0545454545454545	0.679454545454545	-0.236363636363636	0.127272727272727	50.8272727272727	0.511627920655131	1428.65604	141.818181818182	9.091	27.273	45.455	45.455	72.727	27.273	18.182	18.182	0	0.0581818181818182	0.645454545454545	-0.434545454545455	-0.157272727272727	0.317272727272727	0.234545454545455	-0.450909090909091	0.0154545454545455	-0.369090909090909	-0.460909090909091	0.254545454545455	0.206363636363636	0.203636363636364	-0.453727272727273	-0.146363636363636	0.0674545454545455	-0.368545454545455	-0.0680909090909091	0.0488181818181818	0.0685454545454545	0.0217272727272727	-2.24909090909091	-0.714545454545454	0.0936363636363636	-0.245454545454545	0.167272727272727	0.524545454545455	0.248181818181818	0.363636363636364
-1.03333333333333	0.121038307363438	-0.186666666666667	0.0966666666666667	-0.0533333333333333	0.712555555555556	-0.533333333333333	0.144444444444444	59.9	0.382486573822829	1215.41964	141.111111111111	11.111	11.111	44.444	55.556	77.778	22.222	22.222	22.222	0	0.166666666666667	0.678888888888889	-0.393333333333333	-0.236666666666667	0.474444444444445	0.0733333333333333	-0.596666666666667	-0.0566666666666667	-0.402222222222222	-0.434444444444444	0.167777777777778	0.181111111111111	0.368888888888889	-0.33	-0.0733333333333333	0.190888888888889	-0.460333333333333	-0.122777777777778	0.0608888888888889	0.101555555555556	0.0795555555555556	-1.58333333333333	-0.842222222222222	-0.0455555555555556	-0.397777777777778	0.0477777777777778	0.666666666666667	0.405555555555556	0.504444444444444
-0.856666666666667	-1.10492791076188	-0.501111111111111	-0.468888888888889	0.00222222222222222	0.624888888888889	-0.544444444444445	0.233333333333333	86.8	0.359988164960849	888.04644	130	44.444	55.556	33.333	0	77.778	22.222	11.111	0	11.111	-0.517777777777778	0.324444444444444	-0.442222222222222	0.183333333333333	-0.687777777777778	-0.144444444444444	-0.388888888888889	-0.31	-0.262222222222222	0.411111111111111	-0.00555555555555555	-0.134444444444444	0.163333333333333	-1.158	-0.368111111111111	-0.207888888888889	0.145444444444444	-0.325888888888889	-0.680222222222222	0.0817777777777778	0.324222222222222	-6.35111111111111	-0.596666666666667	-0.115555555555556	0.61	1.00333333333333	0.237777777777778	-0.595555555555556	-0.685555555555556
0.591111111111111	0.0309229142325161	-0.1	-0.182222222222222	0.00222222222222222	0.606444444444444	-0.511111111111111	0.0444444444444444	129.044444444444	0.383087995384557	1085.18394	43.3333333333333	33.333	33.333	11.111	44.444	55.556	44.444	11.111	11.111	0	0.108888888888889	0.632222222222222	-0.536666666666667	0.235555555555556	0.00888888888888887	-0.0311111111111111	-0.273333333333333	0.253333333333333	-0.413333333333333	-0.164444444444444	0.254444444444444	0.146666666666667	-0.0133333333333333	-0.663666666666667	0.0207777777777778	0.129555555555556	-0.181111111111111	-0.143	-0.425	-0.0182222222222222	0.453111111111111	-3.42444444444444	-0.463333333333333	-0.0166666666666666	-0.505555555555556	0.591111111111111	0.231111111111111	-0.0544444444444444	-0.0855555555555556
[truncated: 26 more columns]
